# Supplementary material for: Chemiluminescent screening of specific hybridoma cells via a proximity-rolling circle activated enzymatic switch
Source: Commun Biol. 2022 Apr 4;5:308. doi: 10.1038/s42003-022-03283-2 (PMC8979942; doi:10.1038/s42003-022-03283-2)
Supplement: Supplementary file 4 — Supplementary Data 1 [file 42003_2022_3283_MOESM4_ESM.xlsx]

## Sheet: Figure 2
Figure 2b	Iron selectivity
HRP inhibition (Ii)							HRP recovery (Ir)						(Ir-Ii)/I0		Ir/Ii
	1	2	3	Mean	SD		1	2	3	Mean	SD
Blank	11354.9	10955.3	10169.2	10826.5	603.26
K+	11351.5	11360.2	11352.9	11354.9	4.67888		10461.1	11364.8	11022.1	10949.3	456.189		-0.04881		0.96428
Ca2+	8989.13	9358.24	9169.19	9172.19	184.575		10092.7	12170.1	11242.8	11168.5	1040.68		0.1528		1.21765
Na+	10552.3	11358.2	11055.3	10988.6	407.072		11265.5	12242.7	11871.6	11793.3	493.246		-0.01498		1.07323
Mg2+	9193.38	9358.24	9265.81	9272.48	82.6334		8955.71	9730.72	9436.65	9374.36	391.239		0.14354		1.01099
Al3+	244.8	234.006	249.403	242.736	7.90317		222.502	746.38	489.285	486.056	261.954		0.97758		2.0024
Zn2+	8757.25	9357.41	9057.33	9057.33	300.081		9689.48	9416.08	9648.31	9584.62	147.41		0.16341		1.05822
Ag+	5012.04	5592.65	5317.35	5307.35	290.435		9558.76	10941.2	10352.5	10284.1	693.742		0.50978		1.93772
Co2+	5508.24	5961.02	5764.63	5744.63	227.052		8258.35	9543.28	8989.82	8930.48	644.517		0.46939		1.55458
Pb2+	6191.58	6970.94	6381.26	6514.59	406.428		7397.36	9982.62	8776.89	8718.95	1293.6		0.39827		1.33837
Ni2+	6508.09	5165.98	5337.03	5670.37	730.513		10456.1	11521.3	11098.6	11025.3	536.397		0.47625		1.94437
Fe3+	452.205	756.502	574.353	594.353	153.131		485.986	519.15	507.594	504.243	16.8337		0.9451		0.84839
Cu2+	795.56	845.13	805.345	815.345	26.2545		7220.67	6081.73	6717.71	6673.37	570.761		0.92469		8.18472
Cu+	93	94.1256	86.0056	91.0437	4.39929		106.9	130.457	57.4536	98.2701	37.2588		0.99159		1.07937
Cu+（1/30）	343.4	362.735	345.421	350.519	10.6279		686.8	657.424	697.346	680.523	20.6879		0.96762		1.94147
Figure 2c
	column	1	2	3	Mean	SD
HRP	I	34348.1	34348.4	34141.1	34279.2	119.618
HRP-Cu2+	II	2666.8	1830.78	3631.89	2709.82	901.327
HRP+Cu2+	III	22494.7	23927.7	23459.9	23294.1	730.761
HRP-Cu2+ + PPi	IV	31075.7	25458.7	29109.2	28547.9	2850.27
HRP+CuPPi2	V	29856.7	28958	30121.9	29645.6	609.998
HRP-Cu2+ +dNTP	VI	5155.57	5783.08	5274.41	5404.35	333.325
Figure 2d
	column	1	2	3	Mean	SD
CL substrate	I	2886.45	2197.1	2750.61	2611.39	365.153
CLA Substrate	II	4096.43	4211.04	4124.16	4143.88	59.7936
CLA Substrate+PCSK9-Ab	III	9632.43	9909.11	9570.43	9703.99	180.324

## Sheet: Figure 3
Figure 3b and c
PPi concentration	1	2	3	mean	SD		ΔI
0	5223.93	4929.35	5598.14	5250.47	335.184		0
1e-09	5436.45	5864.82	5651.24	5650.84	214.185		400.367
1e-08	7287.12	8937.28	8585.76	8270.05	869.2		3019.58
1e-07	11081.9	11241.8	10840.7	11054.8	201.909		5804.33
1e-06	13152.2	13510.2	13206.3	13289.6	193.012		8039.11
1e-05	18045.7	17130.9	19761.3	18312.7	1335.32		13062.2
0.001	25903.5	25920.8	25100.2	25641.5	468.875		20391
Figure 3e and f
Primer concentration	1	2	3	mean	SD		ΔI
0	6284.33	6718.45	6265.56	6422.78	256.229		0
1e-13	8025.47	8710.47	8043.74	8259.89	390.32		1837.11
1e-12	10441.9	9557.44	10738.3	10245.9	614.345		3823.09
1e-11	11272.8	10250.1	11491	11004.6	662.49		4581.85
1e-10	13394.3	11531.5	13972.1	12966	1275.4		6543.2
1e-09	17741.4	15927.8	16847.5	16834.6	1282.45		10411.8
1e-08	18812	18781.5	18512.1	18701.9	165.079		12279.1
1e-07	20362.3	20064.2	20078.9	20168.5	168.03		13745.7
1e-06	21711.7	22801.6	22753	22422.1	615.691		15999.3
1e-05	23103.9	23526.9	21484.6	22705.1	1077.94		16282.4
Figure 3h and i
PCSK9-Ab concentration	1	2	3	mean	SD		ΔI
0	5612.1	5769.12	5650.1	5677.11	81.9172		0
1e-13	6095.2	6026.67	6033.2	6051.69	37.8225		374.581
1e-12	6217.02	6178.17	6155.02	6183.4	31.3292		506.291
1e-11	6509.37	6450.87	6447.37	6469.2	34.8296		792.094
1e-10	7394.77	7518.44	7332.77	7415.32	94.5286		1738.21
1e-09	7915.97	7901.23	7853.97	7890.39	32.3897		2213.28
1e-08	8192.24	8700.14	8130.24	8340.87	312.676		2663.76
1e-07	9125.95	9387.95	9063.95	9192.62	171.981		3515.51
1e-06	9632.43	9909.11	9570.43	9703.99	180.324		4026.88
1e-05	8974.33	9291.85	8157.75	8974.8	1155.49		3297.69

## Sheet: Figure 4
Figure 4b
	CL intensity						Concentration of secreted PCSK9-Ab (ng mL-1) from CLA
Culture time (Day)	Sample-1	Sample-2	Sample-3	Sample-4	Sample-5		Sample-1	Sample-2	Sample-3	Sample-4	Sample-5
1	4684.38	5020.19	5026.57	4063.76	4187.04		0.00437	0.01349	0.01349	0.0008128	0
2	4588.52	4472.1	4739.06	5152.55	4114.81		0.00315	0.00213	0.00521	0.0208	0.00064
3	5150.13	5587.9	5065.32	5028.65	5129.5		0.02063	0.08935	0.01553	0.01373	0.01925
4	5087.16	5832.01	5201.27	5312.2	5106.18		0.01671	0.20235	0.02448	0.0355	0.01781
5	5812.76	5791.03	5646.85	6452.7	6373.69		0.18972	0.17641	0.10885	1.61715	1.24125
6	4758.5	5906.46	5506.8	5479.59	6105.44
Mean background	4046.04
Figure 4c
	Absorbance from ELISA						Concentration of secreted PCSK9-Ab (ng mL-1) from ELISA
Culture time (Day)	Sample-1	Sample-2	Sample-3	Sample-4	Sample-5		Sample-1	Sample-2	Sample-3	Sample-4	Sample-5
1	0.2175	0.23074	0.24108	0.21259	0.17907		0	0	0	0	0
2	0.24069	0.2608	0.26278	0.2282	0.20775		0	0	0	0	0
3	0.1842	0.23137	0.22245	0.19925	0.25087		0	0	0	0	0
4	0.23044	0.25019	0.25387	0.26496	0.26009		0	0	0	0	0
5	0.26378	0.20948	0.22968	0.24464	0.24008		0	0	0	8.82	0
6	0.2613	0.26988	0.2544	0.27354	0.24297
Mean background	2.656

## Sheet: Figure 5
Figure 5
			CLA						ELISA
No.	Cell condition		signal	noise	ΔI	screenig result			signal	noise	ΔA	screenig result
1-1D	Cell dead		6817.9	5904.74	913.154	positive			0.6428	0.78345	-0.14065	negtive
1-1F	cell clonal expansion		5315.28	5904.74	-589.465	negtive			0.9015	0.78345	0.11805	positive
1-1G	cell clonal expansion		5703.4	5904.74	-201.345	negtive			0.9843	0.78345	0.20085	positive
1-2A	Cell dead		5269.97	5904.74	-634.77	negtive			0.7742	0.78345	-0.00925	negtive
1-2D	cell clonal expansion		5747.5	5904.74	-157.244	negtive			0.8844	0.78345	0.10095	positive
1-3A	cell clonal expansion		5452.95	5715.78	-262.825	negtive			0.7458	0.78345	-0.03765	negtive
1-3D	Cell dead		5490.6	5715.78	-225.176	negtive			0.7418	0.78345	-0.04165	negtive
1-3E	cell clonal expansion		7364.81	5715.78	1649.03	positive			0.9638	0.79032	0.17348	positive
1-3F	Cell dead		5712.71	5715.78	-3.06546	negtive			0.7357	0.79032	-0.05462	negtive
1-4E	cell clonal expansion		5889.12	5715.78	173.344	positive			0.9573	0.79032	0.16698	positive
1-4H	Cell dead		6938.98	6661.03	277.952	positive			0.8952	0.79032	0.10488	positive
1-5B	cell clonal expansion		7967.11	6661.03	1306.08	positive			0.9237	0.79032	0.13338	positive
1-5H	Cell dead		6561.57	6661.03	-99.4664	negtive			0.6889	0.79032	-0.10142	negtive
1-8H	cell clonal expansion		6920.07	6661.03	259.035	positive			0.7776	0.79032	-0.01272	negtive
1-10H	cell clonal expansion		5583.43	6661.03	-1077.6	negtive			0.7451	0.7685	-0.0234	negtive
1-11A	cell clonal expansion		8399.75	6957.76	1441.99	positive			0.9131	0.7685	0.1446	positive
1-11B	cell clonal expansion		7195.79	6957.76	238.035	positive			0.8961	0.7685	0.1276	positive
1-11H	cell clonal expansion		7777.69	6957.76	819.932	positive			1.0349	0.7685	0.2664	positive
2-1A	Cell dead		4967.57	3029.13	1938.44	positive			0.9539	0.7685	0.1854	positive
2-1E	cell clonal expansion		4122.42	3029.13	1093.28	positive			1.1306	0.7685	0.3621	positive
2-3G	cell clonal expansion		3813.18	3029.13	784.049	positive			1.0406	0.7685	0.2721	positive
2-4A	cell clonal expansion		4199	3029.13	1169.86	positive			1.0495	0.7442	0.3053	positive
2-6C	cell clonal expansion		5050.58	3029.13	2021.45	positive			1.0171	0.7442	0.2729	positive
2-6D	cell clonal expansion		3419.71	2143.87	1275.84	positive			0.9508	0.7442	0.2066	positive
2-7A	cell clonal expansion		2777.01	2143.87	633.14	positive			0.901	0.7442	0.1568	positive
2-7C	cell clonal expansion		2747.5	2143.87	603.629	positive			1.0107	0.7442	0.2665	positive
2-7F	cell clonal expansion		3321.27	2143.87	1177.39	positive			1.1727	0.7442	0.4285	positive
2-8B	cell clonal expansion		4147.97	2143.87	2004.1	positive			0.9507	0.7442	0.2065	positive
2-8D	Cell dead		3511.27	3528.62	-17.3473	negtive			0.6594	0.6951	-0.0357	negtive
2-9E	Cell dead		3770.18	3528.62	241.563	positive			1.1449	0.6951	0.4498	positive
2-11C	cell clonal expansion		3679.53	3528.62	150.912	positive			2.0265	0.6951	1.3314	positive
2-11E	cell clonal expansion		4168.41	3528.62	639.793	positive			2.0315	0.6951	1.3364	positive
